# Supplementary material for: The metabolic profile of the synthetic cannabinoid receptor agonist ADB-HEXINACA using human hepatocytes, LC–QTOF-MS and synthesized reference standards
Source: J Anal Toxicol. 2023 Sep 25;47(9):826–34. doi: 10.1093/jat/bkad065 (PMC10714907; doi:10.1093/jat/bkad065)
Supplement: bkad065_Supp [file bkad065_supp.zip]

Archive with 2 entries (2 files):
- jat-23-3987-File006.docx
- jat-23-3987-File007.pptx
